# Supplementary material for: States with fewer criminalizing immigrant policies have smaller health care inequities between citizens and noncitizens
Source: BMC Public Health. 2020 Oct 15;20:1460. doi: 10.1186/s12889-020-09525-4 (PMC7558673; doi:10.1186/s12889-020-09525-4)
Supplement: Supplementary file 1 — Additional file 1. State-level immigrant inclusion policies [file 12889_2020_9525_MOESM1_ESM.xlsx]

## Sheet: Table 1
Appendix A. State-level immigrant inclusion policies
Area of policy	Indicator of policy
Health and social service benefits	Does state provide health insurance to children regardless of legal status?a
	Does state provide care to pregnant women regardless of legal status?a
	Does state count a prorated share of ineligible non-citizen income?b
Education	Does the state provide students in-state tuition, financial aid, and scholarships regardless of legal status?c
Labor and Employment	Does the state not require peace officers be citizens?d
	Does the state not require teachers be citizens?e
	Does state include undocumented immigrants in the definition of employee for worker's compensation ?f
	Does the state extend wage and hour protections for agricultural workers?g
	Does the state extend wage and hour protections for domestic workers?g
	Does the state have a Domestic Worker's Bill of Rights?g
	Does the state have laws that protect noncitizen workers from employer retaliation related to their legal status?h
Language access	Does the state pay for interpreters through Medicaid or SCHIP?i
	Does the state not require English to be the official language?j
Data sources accessed to determine if each state had enacted policy by December 31, 2013
a Health Care Coverage Maps, National Immigration Law Center, Available at: https://www.nilc.org/issues/health-care/healthcoveragemaps/
b Supplemental Nutrition Assistance Program State Options Report, United States Department of Agriculture, Food and Nutrition Service, 10th Edition (Aug 2012), Available at: https://www.fns.usda.gov/sites/default/files/10-State_Options.pdf
c Undocumented Student Tuition: State Action, National Counsil of State Legislatures, Available at: http://www.ncsl.org/research/education/undocumented-student-tuition-state-action.aspx#2
d Author's review of state law enforcement agency hiring requirements and legislative codes
e Author's review of state department of education hiring requirements and legislative codes
f "Working in the Shadows: Illegal Aliens' Entitlement to State Workers' Compensation," (2004) Schumann J, 89 Iowa Law Review pp 709-739 and author's review of state statutes
g National Employment Law Project, Winning Wage Justice: An Advocate’s Guide to State and City Policies to Fight Wage Theft: Avaialable at: http://www.nelp.org/content/uploads/2015/03/WinningWageJustice2011.pdf
h National Immigration Law Center, Immigrant-inclusive State and Local Policies Move Ahead in 2014-15: Available at https://www.nilc.org/wp-content/uploads/2016/02/pro-immigrant-policies-move-ahead-2015-12.pdf
i Mara Youdelman, National Health Law Program, Medicaid and CHIP Reimbursement Models for Language Services: Available at http://www.healthlaw.org/publications/browse-all-publications/Medicaid-CHIP-Reimbursement-Models-Language-Services#.WRJJJNy1vIU
j US English, State Legislation: Available at https://www.usenglish.org/legislation/state/
