# Supplementary material for: States with fewer criminalizing immigrant policies have smaller health care inequities between citizens and noncitizens
Source: BMC Public Health. 2020 Oct 15;20:1460. doi: 10.1186/s12889-020-09525-4 (PMC7558673; doi:10.1186/s12889-020-09525-4)
Supplement: Supplementary file 2 — Additional file 2. Number of state immigrant criminalization and inclusion policies, Enacted by December 31, 2013 [file 12889_2020_9525_MOESM2_ESM.xlsx]

## Sheet: Sheet1
Appendix B. Number of state immigrant criminalization and inclusion policies, Enacted by December 31, 2013
State	Criminalization Policies	Inclusion Policies
Alabama	6	2
Alaska	3	2
Arizona	5	5
Arkansas	3	3
California	1	12
Colorado	2	7
Connecticut	2	7
Delaware	3	3
District of Columbia	2	9
Florida	5	6
Georgia	4	2
Hawaii	2	7
Idaho	4	3
Illinois	1	8
Indiana	5	3
Iowa	4	4
Kansas	4	3
Kentucky	4	3
Louisiana	4	3
Maine	3	6
Maryland	3	6
Massachusetts	4	6
Michigan	4	7
Minnesota	4	9
Mississippi	5	2
Missouri	4	3
Montana	3	5
Nebraska	4	4
Nevada	2	5
New Hampshire	3	3
New Jersey	4	5
New Mexico	3	5
New York	4	11
North Carolina	5	3
North Dakota	3	5
Ohio	4	3
Oklahoma	4	4
Oregon	3	7
Pennsylvania	4	2
Rhode Island	3	6
South Carolina	4	3
South Dakota	3	4
Tennessee	5	3
Texas	5	8
Utah	3	4
Vermont	2	5
Virginia	4	2
Washington	1	8
West Virginia	5	4
Wisconsin	4	6
Wyoming	4	3
